# Supplementary material for: 2-(4H-1,3-Benzoxazin-2-yl)phenol
Source: Acta Crystallogr Sect E Struct Rep Online. 2009 Nov 18;65(Pt 12):o3104–5. doi: 10.1107/S1600536809047631 (PMC2971875; doi:10.1107/S1600536809047631)
Supplement: Supplementary file 2 [file e-65-o3104-Isup2.hkl]

#
# h,k,l, Fc-squared, Fo-squared, sigma(Fo-squared) and status flag
#
data_I
_shelx_title ' C14 H11 N1 O2 (Z = 4, P2/n) '
_shelx_refln_list_code          4
_shelx_F_calc_maximum      147.65
_exptl_crystal_F_000       472.00
_reflns_d_resolution_high  0.8409
 
loop_
 _symmetry_equiv_pos_as_xyz
 'x, y, z'
 'x+1/2, -y, z+1/2'
 '-x, -y, -z'
 '-x-1/2, y, -z-1/2'
 
_cell_length_a    14.1148
_cell_length_b     5.1725
_cell_length_c    15.8813
_cell_angle_alpha  90.000
_cell_angle_beta  115.032
_cell_angle_gamma  90.000
 
_shelx_F_squared_multiplier     1.000
 
loop_
 _refln_index_h
 _refln_index_k
 _refln_index_l
 _refln_F_squared_calc
 _refln_F_squared_meas
 _refln_F_squared_sigma
 _refln_observed_status
   2   0   0      926.85      850.36     17.95 o
   4   0   0     1129.75      967.27     27.57 o
   6   0   0        0.03        0.00      2.26 o
   8   0   0       22.64       17.60      3.14 o
  10   0   0      133.26      128.21      6.73 o
  12   0   0        6.41        0.00      6.27 o
  14   0   0       22.08       22.81      5.95 o
   0   1   0       97.90       70.19      8.10 o
   1   1   0       94.18       74.84      1.42 o
   2   1   0     3750.24     3716.97     85.57 o
   3   1   0       94.69       85.08      1.72 o
   4   1   0      242.13      234.55      6.66 o
   5   1   0      204.88      216.82      5.81 o
   6   1   0       41.38       45.50      2.17 o
   7   1   0      580.47      618.83     11.31 o
   8   1   0        0.53        0.01      1.31 o
   9   1   0       11.04       10.91      1.57 o
  10   1   0       13.60       18.24      3.04 o
  11   1   0      124.04      132.27     10.68 o
  12   1   0       10.56        9.98      2.21 o
  13   1   0       44.14       48.96      5.76 o
  14   1   0      127.96      139.48     10.30 o
  15   1   0      644.58      752.97     54.87 o
   0   2   0     1259.68     1107.87     21.56 o
   1   2   0      557.25      461.76      5.98 o
   2   2   0      163.57      139.11      5.42 o
   3   2   0     1947.44     1958.03     61.29 o
   4   2   0     1849.46     2057.33     58.92 o
   5   2   0      319.63      318.54      7.00 o
   6   2   0       56.27       58.97      2.03 o
   7   2   0      237.24      251.76      6.33 o
   8   2   0      115.63      122.74      3.47 o
   9   2   0        0.01        0.59      1.31 o
  10   2   0        2.90        1.77      1.87 o
  11   2   0      145.15      150.29     10.20 o
  12   2   0       80.22       78.17      4.89 o
  13   2   0       16.88       16.94      2.18 o
  14   2   0        7.53        7.03      2.28 o
   0   3   0      104.90       99.40      6.08 o
   1   3   0       44.61       41.49      1.73 o
   2   3   0      564.21      557.35     30.65 o
   3   3   0      235.35      222.37      5.98 o
   4   3   0      118.90      122.70      3.57 o
   5   3   0       29.34       34.22      1.73 o
   6   3   0      134.20      140.88      5.35 o
   7   3   0       17.78       15.81      2.01 o
   8   3   0        3.71       -0.37      2.08 o
   9   3   0       41.16       30.51      2.09 o
  10   3   0        3.74        4.88      1.60 o
  11   3   0       16.43       18.48      2.26 o
  12   3   0       97.17       82.28      6.23 o
  13   3   0        0.13        7.63      6.48 o
   0   4   0       65.95       62.81      4.42 o
   1   4   0        0.42        1.63      1.42 o
   2   4   0       19.23       16.45      1.52 o
   3   4   0       71.81       66.57      8.99 o
   4   4   0      154.51      152.97      4.41 o
   5   4   0       35.20       37.84      1.71 o
   6   4   0       31.43       27.14      3.53 o
   7   4   0      195.84      170.34      5.08 o
   8   4   0        5.76        7.48      2.23 o
   9   4   0        0.12        0.87      2.18 o
  10   4   0       34.87       30.51      3.46 o
  11   4   0        1.38        8.25      6.12 o
   0   5   0      125.63      155.51     11.57 o
   1   5   0      165.71      173.10      7.14 o
   2   5   0      307.05      353.70     13.53 o
   3   5   0        9.26        7.17      1.82 o
   4   5   0        0.02        1.89      2.15 o
   5   5   0       25.10       24.30      2.77 o
   6   5   0        0.02       -1.65      1.59 o
   7   5   0       14.86       10.62      2.47 o
   8   5   0       33.02       35.35      5.37 o
   0   6   0     1189.19     1274.98     63.96 o
   1   6   0      322.42      374.37     25.81 o
   2   6   0       15.51       18.60      6.07 o
   3   6   0        0.03        2.93      8.78 o
 -15   0   1        0.55        1.08      4.36 o
 -13   0   1     4805.13     5985.48    484.93 o
 -11   0   1      129.36      124.58      6.71 o
  -9   0   1       25.41       24.32      3.10 o
  -7   0   1        9.95        7.97      2.25 o
  -5   0   1     1366.74     1231.67     32.93 o
  -3   0   1     1208.22     1166.50     29.55 o
   3   0   1      100.73      106.79      4.54 o
   5   0   1        6.21        3.19      2.25 o
   7   0   1      177.55      177.49      8.17 o
   9   0   1        0.17       -1.58      2.23 o
  11   0   1     1030.85     1129.33     36.13 o
  13   0   1      218.67      232.66     13.27 o
 -15   1   1      100.20      106.83     15.72 o
 -14   1   1      124.91      139.73     17.21 o
 -13   1   1        4.64        6.52      3.18 o
 -12   1   1       58.97       73.78      4.34 o
 -11   1   1      299.77      328.69      8.22 o
 -10   1   1        8.66       12.55      1.53 o
  -9   1   1      262.57      268.99     13.43 o
  -8   1   1       56.80       46.71      3.20 o
  -7   1   1       26.57       23.08      1.70 o
  -6   1   1        0.30        0.58      1.28 o
  -5   1   1       23.71       25.73      1.28 o
  -4   1   1      355.91      326.41      8.58 o
  -3   1   1      135.59      133.05      3.75 o
  -1   1   1      136.07      116.42      1.96 o
   0   1   1      435.84      353.78     20.40 o
   1   1   1      768.94      691.12      8.25 o
   2   1   1    21801.44    28108.73    907.81 o
   3   1   1     2713.68     2620.36     44.88 o
   4   1   1      824.41      758.32     14.16 o
   5   1   1     1021.07     1180.98     19.22 o
   6   1   1     2238.67     2486.52     76.44 o
   7   1   1       39.19       40.52      2.20 o
   8   1   1       95.69       86.07      3.95 o
   9   1   1        0.18       -0.33      1.42 o
  10   1   1        1.80        0.63      2.38 o
  11   1   1       60.44       65.93      3.52 o
  12   1   1        3.05        5.00      1.98 o
  13   1   1      103.02      117.97      9.69 o
  14   1   1       29.64       23.71      5.14 o
 -14   2   1        3.85        6.60      5.57 o
 -13   2   1       45.97       47.82      5.79 o
 -12   2   1       16.15       21.80      3.60 o
 -11   2   1       46.58       42.02      2.11 o
 -10   2   1      186.82      201.70     11.51 o
  -9   2   1      678.60      731.77     18.39 o
  -8   2   1      239.15      242.23      5.46 o
  -7   2   1        7.23       11.44      1.69 o
  -6   2   1      322.34      346.74      8.08 o
  -5   2   1      566.28      653.99     21.10 o
  -4   2   1        0.45        0.72      1.43 o
  -3   2   1     1005.78      946.40     61.85 o
  -2   2   1      393.42      375.51      4.78 o
  -1   2   1      550.87      471.74     31.66 o
   0   2   1       25.72       31.60      1.14 o
   1   2   1       93.86       80.94      1.37 o
   2   2   1      258.81      256.66      6.40 o
   3   2   1      605.59      641.76     12.88 o
   4   2   1      687.42      760.17     16.33 o
   5   2   1        1.38       -1.03      1.78 o
   6   2   1       74.61       72.89      2.27 o
   7   2   1        0.27       -1.54      1.54 o
   8   2   1      390.48      409.31      9.59 o
   9   2   1        0.25        1.09      1.54 o
  10   2   1        0.51        0.00      1.42 o
  11   2   1       51.15       49.61      2.79 o
  12   2   1        6.81        8.30      2.09 o
  13   2   1        7.42        6.14      2.28 o
 -13   3   1        3.07       -2.46      5.11 o
 -12   3   1        0.26        0.00      2.21 o
 -11   3   1      260.14      232.90     11.37 o
 -10   3   1        2.81        0.42      2.67 o
  -9   3   1       98.17       88.56      3.04 o
  -8   3   1        0.76        2.18      1.31 o
  -7   3   1       15.57       13.58      1.23 o
  -6   3   1        0.08        1.94      1.08 o
  -5   3   1      245.04      254.23     16.84 o
  -4   3   1      139.12      140.59      4.64 o
  -3   3   1        0.46        0.49      1.21 o
  -2   3   1        0.38        4.92      1.70 o
  -1   3   1      758.73      707.13     36.28 o
   0   3   1        0.49        0.49      1.21 o
   1   3   1       13.79       10.89      1.21 o
   2   3   1        1.42        3.47      1.92 o
   3   3   1       77.01       82.57      2.59 o
   4   3   1       17.81       20.00      1.46 o
   5   3   1        0.13        1.20      1.34 o
   6   3   1        4.01        4.22      1.43 o
   7   3   1      140.37      139.56      4.02 o
   8   3   1        3.33        3.90      1.42 o
   9   3   1      390.16      340.30      8.43 o
  10   3   1        9.01        4.94      3.35 o
  11   3   1       13.57       12.00      2.99 o
  12   3   1       40.99       37.96      4.33 o
 -11   4   1        0.46        1.50      3.85 o
 -10   4   1        0.14        0.75      2.44 o
  -9   4   1       44.60       34.31      3.11 o
  -8   4   1       31.68       38.80      2.92 o
  -7   4   1        8.76        5.37      1.13 o
  -6   4   1      327.39      327.84      8.96 o
  -5   4   1        0.12        0.79      1.27 o
  -4   4   1        0.27        0.73      1.55 o
  -3   4   1       40.06       35.68      2.26 o
  -2   4   1       13.30       11.98      1.59 o
  -1   4   1        7.85        7.92      2.15 o
   0   4   1      118.43      120.35      3.59 o
   1   4   1      108.67      107.90      4.00 o
   2   4   1       99.72      101.68      4.49 o
   3   4   1      247.39      235.10      9.57 o
   4   4   1      343.43      348.61      7.29 o
   5   4   1      196.04      183.44     17.26 o
   6   4   1       23.34       26.78      1.91 o
   7   4   1       58.58       47.56      2.45 o
   8   4   1       52.87       37.98      2.85 o
   9   4   1        1.14        2.99      2.27 o
  10   4   1        7.77        5.22      2.44 o
  11   4   1       16.24       16.69      4.37 o
  -9   5   1        0.05       -2.00      3.01 o
  -8   5   1        1.00       -0.25      2.27 o
  -7   5   1        1.04       -1.66      3.05 o
  -6   5   1        6.26        3.45      2.41 o
  -5   5   1       36.06       32.39      2.23 o
  -4   5   1        1.53       -1.54      1.87 o
  -3   5   1       14.86       17.97      1.79 o
  -2   5   1       81.72       91.48      5.44 o
  -1   5   1       13.50       15.67      3.34 o
   0   5   1        0.28       -4.81      3.34 o
   1   5   1      530.54      598.23     22.83 o
   2   5   1      411.16      459.63     14.01 o
   3   5   1        1.40       -2.15      2.32 o
   4   5   1        4.51        4.01      1.62 o
   5   5   1       14.72       14.10      1.66 o
   6   5   1      172.29      173.65      6.81 o
   7   5   1        0.25        1.23      2.05 o
   8   5   1       31.46       32.99      5.75 o
  -3   6   1       24.25       29.29      6.07 o
  -2   6   1      215.59      263.23     18.32 o
  -1   6   1       11.78       13.70      4.75 o
   0   6   1       72.09       66.25     11.53 o
   1   6   1      261.59      301.79     20.20 o
   2   6   1        6.28       -1.43      4.05 o
 -14   0   2        0.39        2.81      4.47 o
 -12   0   2     1350.05     1532.53    102.57 o
 -10   0   2        4.22        3.52      2.21 o
  -8   0   2       68.11       55.88      4.04 o
  -6   0   2       53.42       37.82      2.33 o
  -4   0   2      386.02      331.77     10.14 o
  -2   0   2    13413.65     2967.60    736.80 o
   2   0   2     3538.50     3536.26     81.73 o
   4   0   2       39.28       42.51      2.23 o
   6   0   2      292.53      310.02      9.06 o
   8   0   2      394.92      436.46     14.56 o
  10   0   2        0.04        2.10      2.82 o
  12   0   2      128.13      129.48     12.24 o
  14   0   2       43.54       39.88      5.89 o
 -15   1   2       43.37       46.32      3.29 o
 -14   1   2       65.48       71.49      4.87 o
 -13   1   2        8.85        7.03      2.76 o
 -12   1   2        0.91        2.49      1.71 o
 -11   1   2     1434.86     1562.39     64.91 o
 -10   1   2      486.68      496.63     21.80 o
  -9   1   2      152.49      151.65      5.38 o
  -8   1   2      271.18      287.85      7.16 o
  -7   1   2      991.27     1012.70     32.47 o
  -6   1   2      243.95      248.98      5.18 o
  -5   1   2       73.85       60.21      1.52 o
  -4   1   2      275.23      252.48      9.69 o
  -3   1   2        0.62        0.00      1.48 o
  -2   1   2        0.51        2.64      2.64 o
  -1   1   2     1368.69     1331.11     24.00 o
   0   1   2     1522.61     1439.21     15.95 o
   1   1   2       93.37      106.56      2.02 o
   2   1   2     7138.77     7730.09    102.95 o
   3   1   2      543.40      515.83     11.03 o
   4   1   2      504.72      530.45      9.58 o
   5   1   2     1613.81     1652.08     28.45 o
   6   1   2      632.32      705.41     13.51 o
   7   1   2        0.11        0.00      1.57 o
   8   1   2       50.13       49.74      3.06 o
   9   1   2       67.92       68.63      4.64 o
  10   1   2        2.03        0.33      1.42 o
  11   1   2       19.52       21.26      2.78 o
  12   1   2        1.00        2.19      3.48 o
  13   1   2      607.80      687.06     37.73 o
  14   1   2      171.26      196.57     16.08 o
 -15   2   2        9.46        9.93      2.38 o
 -14   2   2        3.14        0.42      2.63 o
 -13   2   2       18.69       20.12      3.75 o
 -12   2   2        6.09       12.11      3.00 o
 -11   2   2       24.65       29.16      2.78 o
 -10   2   2       71.66       71.04      3.68 o
  -9   2   2       83.27       90.02      2.66 o
  -8   2   2      222.51      216.02      7.50 o
  -7   2   2       54.54       57.07      3.76 o
  -6   2   2        3.21        4.65      1.30 o
  -5   2   2     1171.27     1325.50     44.58 o
  -4   2   2      299.10      306.67     16.02 o
  -3   2   2      476.71      445.97     10.09 o
  -2   2   2      119.41      132.12      3.33 o
  -1   2   2        2.31        0.59      1.33 o
   0   2   2      269.42      247.64      3.78 o
   1   2   2      594.32      526.87      6.77 o
   2   2   2        5.02        6.48      1.22 o
   3   2   2      233.15      234.64      8.33 o
   4   2   2     1413.97     1428.66     22.11 o
   5   2   2      136.62      152.15      3.39 o
   6   2   2       95.59       91.76      4.17 o
   7   2   2       14.17       12.46      1.82 o
   8   2   2      120.46      124.45      5.36 o
   9   2   2        5.80        4.56      1.41 o
  10   2   2        5.81        3.72      1.71 o
  11   2   2       89.76       89.81      8.02 o
  12   2   2       45.50       41.56      4.77 o
  13   2   2        3.47        5.64      4.41 o
 -13   3   2        0.12        5.14      4.38 o
 -12   3   2        0.60        0.58      2.17 o
 -11   3   2       14.03        8.45      3.90 o
 -10   3   2       12.35        9.63      1.71 o
  -9   3   2       29.18       23.29      2.05 o
  -8   3   2        2.45        0.00      1.25 o
  -7   3   2        3.97        4.56      1.09 o
  -6   3   2      250.13      230.63      5.24 o
  -5   3   2       20.49       25.35      1.09 o
  -4   3   2     1640.87     1677.70     21.85 o
  -3   3   2       35.20       43.29      3.04 o
  -2   3   2        5.25        5.95      1.49 o
  -1   3   2      290.86      232.73     41.05 o
   0   3   2      181.57      148.66      7.68 o
   1   3   2       19.63       18.40      1.08 o
   2   3   2       48.36       43.59      1.55 o
   3   3   2      243.85      217.44      5.13 o
   4   3   2       29.36       32.06      1.24 o
   5   3   2        5.83        7.08      1.43 o
   6   3   2      126.48      109.55      3.11 o
   7   3   2       31.20       29.04      2.46 o
   8   3   2       98.38       95.13      3.36 o
   9   3   2       15.00       12.64      2.66 o
  10   3   2      389.03      353.38     10.24 o
  11   3   2        7.75        5.23      2.99 o
  12   3   2       56.02       48.76      5.18 o
 -12   4   2       39.25       35.48      8.08 o
 -11   4   2       21.51       17.18      2.29 o
 -10   4   2       94.17       84.16      3.39 o
  -9   4   2       81.87       63.31      2.25 o
  -8   4   2       97.53       85.89      4.24 o
  -7   4   2       76.62       81.50      2.35 o
  -6   4   2      125.74      134.88      3.35 o
  -5   4   2      237.47      239.42     12.29 o
  -4   4   2        0.54        0.65      1.42 o
  -3   4   2       75.88       81.63      3.34 o
  -2   4   2       34.03       29.37      5.35 o
  -1   4   2        0.78       -1.83      1.57 o
   0   4   2      115.16      119.61      2.73 o
   1   4   2        1.30        1.47      1.69 o
   2   4   2        0.34       -0.49      1.84 o
   3   4   2      504.15      514.62     11.43 o
   4   4   2      214.38      200.86     17.05 o
   5   4   2        2.58        5.85      1.35 o
   6   4   2        0.72       -0.54      1.60 o
   7   4   2      149.66      136.26      4.38 o
   8   4   2        3.74        3.00      1.60 o
   9   4   2       14.56        5.95      2.42 o
  10   4   2        0.37        5.97      2.85 o
  -9   5   2        1.26        0.00      4.22 o
  -8   5   2       25.63       25.17      4.24 o
  -7   5   2       90.75       82.28      5.70 o
  -6   5   2        1.18        1.95      3.21 o
  -5   5   2       47.00       51.75      4.07 o
  -4   5   2       54.66       45.85     11.30 o
  -3   5   2        3.58        5.51      1.86 o
  -2   5   2        5.72        8.73      3.35 o
  -1   5   2        0.00        0.73      2.36 o
   0   5   2      975.53     1157.23     25.70 o
   1   5   2       41.08       44.32      3.33 o
   2   5   2       14.76       18.12      4.19 o
   3   5   2        8.35        5.76      1.60 o
   4   5   2        0.00       -0.65      1.41 o
   5   5   2       34.55       31.29      2.81 o
   6   5   2      249.79      246.45     11.41 o
   7   5   2       33.16       25.06      4.57 o
  -3   6   2       11.32       14.66      6.80 o
  -2   6   2      224.79      218.36     15.02 o
  -1   6   2       68.02       63.90      8.72 o
   0   6   2        4.58        8.69      8.69 o
   1   6   2       83.37       83.70      8.67 o
 -15   0   3      320.01      354.27     23.35 o
 -13   0   3       37.99       40.50      3.33 o
 -11   0   3        4.41        4.55      3.09 o
  -9   0   3       90.29       82.79      4.50 o
  -7   0   3      167.03      164.99      5.45 o
  -5   0   3     3913.48     3916.63     78.89 o
  -3   0   3       15.85       15.09      1.01 o
  -1   0   3     6621.90     7425.98    244.51 o
   1   0   3     4310.37     4234.68    318.68 o
   3   0   3      440.80      385.31      8.32 o
   5   0   3      123.76      111.26      4.45 o
   7   0   3     1397.68     1489.23     41.05 o
   9   0   3       19.14        8.39      3.14 o
  11   0   3      250.36      251.16     13.35 o
  13   0   3       51.20       40.60      9.36 o
 -15   1   3       29.46       31.25      3.14 o
 -14   1   3      295.20      330.80     22.67 o
 -13   1   3       45.47       42.05      2.96 o
 -12   1   3        0.69        0.36      1.53 o
 -11   1   3      735.40      779.62     27.85 o
 -10   1   3      148.35      151.78      6.60 o
  -9   1   3       22.00       30.20      2.08 o
  -8   1   3      897.81      965.09     18.99 o
  -7   1   3      690.45      741.83     17.43 o
  -6   1   3       56.36       44.24      1.50 o
  -5   1   3      545.29      510.46     20.22 o
  -4   1   3      388.39      340.06      7.46 o
  -3   1   3      832.13      741.02     20.96 o
  -2   1   3      329.71      288.75      4.83 o
  -1   1   3      503.08      437.88      6.16 o
   0   1   3    17220.04    21317.70    693.78 o
   1   1   3     8478.62     9220.07    104.97 o
   2   1   3      130.50      122.34      2.07 o
   3   1   3      700.89      635.09      9.22 o
   4   1   3      569.77      584.14     10.19 o
   5   1   3       15.48       17.24      1.56 o
   6   1   3      299.16      315.02      7.87 o
   7   1   3        1.33       -0.78      1.56 o
   8   1   3      102.47      105.16      5.69 o
   9   1   3        1.94        0.89      1.81 o
  10   1   3        0.78       -1.04      1.96 o
  11   1   3       10.11       10.15      2.72 o
  12   1   3      147.26      147.25     12.49 o
  13   1   3      386.56      446.25     37.49 o
 -15   2   3        0.09        1.32      3.13 o
 -14   2   3        2.13        0.81      2.16 o
 -13   2   3       45.10       51.69      4.60 o
 -12   2   3      153.58      160.18     11.95 o
 -11   2   3       86.10      101.92      5.29 o
 -10   2   3       41.19       43.40      3.03 o
  -9   2   3      450.73      446.76     10.04 o
  -8   2   3       11.52       11.20      1.22 o
  -7   2   3        2.35        2.36      1.16 o
  -6   2   3       28.37       29.33      1.51 o
  -5   2   3      498.39      518.31     12.79 o
  -4   2   3       77.33       70.99      3.47 o
  -3   2   3      129.33      119.70      2.54 o
  -2   2   3      981.00      959.03     11.84 o
  -1   2   3      182.32      193.95      2.96 o
   0   2   3        4.82        2.14      1.13 o
   1   2   3      180.51      163.70      3.12 o
   2   2   3      563.76      542.46      7.20 o
   3   2   3      107.86      101.16      2.38 o
   4   2   3     1359.00     1391.15     20.90 o
   5   2   3        8.88        6.52      1.71 o
   6   2   3        0.22        0.00      1.36 o
   7   2   3      199.29      196.59      6.18 o
   8   2   3        3.17        5.65      2.18 o
   9   2   3       56.67       52.32      3.02 o
  10   2   3        0.17        1.68      2.29 o
  11   2   3       35.27       25.91      3.60 o
  12   2   3       48.19       37.94      4.69 o
  13   2   3        6.41        3.04      5.26 o
 -14   3   3       18.41       25.76      7.46 o
 -13   3   3        4.79        4.99      2.25 o
 -12   3   3        0.53        1.26      1.68 o
 -11   3   3       95.09       83.51      3.98 o
 -10   3   3       30.90       35.27      2.66 o
  -9   3   3        4.82        4.18      1.24 o
  -8   3   3        0.48        0.26      1.25 o
  -7   3   3       21.29       18.48      1.08 o
  -6   3   3       25.31       23.68      1.24 o
  -5   3   3      553.52      533.94     10.59 o
  -4   3   3      137.17      131.70      4.28 o
  -3   3   3     3974.45     4427.51    120.19 o
  -2   3   3       50.92       53.20      2.06 o
  -1   3   3      272.73      266.10      5.29 o
   0   3   3       67.17       64.32      1.32 o
   1   3   3      307.73      296.15      4.28 o
   2   3   3       23.35       22.27      1.07 o
   3   3   3       70.91       65.95      2.68 o
   4   3   3       30.34       27.30      1.27 o
   5   3   3       35.94       36.58      2.26 o
   6   3   3       38.50       38.25      2.46 o
   7   3   3        0.14       -0.82      1.31 o
   8   3   3        0.57        2.11      1.41 o
   9   3   3       97.90       83.37      3.80 o
  10   3   3       70.95       67.95      4.03 o
  11   3   3       32.50       21.43      3.91 o
 -12   4   3       31.03       24.88      6.78 o
 -11   4   3       10.30        6.62      2.30 o
 -10   4   3       51.82       51.27      2.48 o
  -9   4   3      219.91      220.82      5.92 o
  -8   4   3       42.23       33.04      3.13 o
  -7   4   3       18.70       15.25      1.29 o
  -6   4   3       17.51       22.95      3.23 o
  -5   4   3       20.58       26.07      1.78 o
  -4   4   3        0.19        1.95      1.42 o
  -3   4   3       36.04       40.37      1.80 o
  -2   4   3       66.36       66.47      3.48 o
  -1   4   3      221.81      237.88     10.07 o
   0   4   3        4.75        2.43      1.24 o
   1   4   3       13.80       14.19      1.26 o
   2   4   3      651.86      571.12     56.68 o
   3   4   3       32.28       28.41      1.79 o
   4   4   3      136.90      140.37      5.05 o
   5   4   3       40.11       44.30      2.44 o
   6   4   3       41.51       42.44      2.56 o
   7   4   3       31.70       31.86      2.57 o
   8   4   3        6.60        3.59      2.26 o
   9   4   3        2.74        1.99      3.44 o
  10   4   3        0.42        2.62      4.82 o
  -9   5   3        7.80        9.53      4.96 o
  -8   5   3       10.69       18.91      4.37 o
  -7   5   3      130.55      129.94      6.88 o
  -6   5   3       70.03       66.95      8.85 o
  -5   5   3       47.92       48.66      3.43 o
  -4   5   3       10.40       14.14      2.78 o
  -3   5   3       13.12       14.71      2.65 o
  -2   5   3      115.01      128.57      6.67 o
  -1   5   3      107.29      110.66      5.13 o
   0   5   3      922.02     1010.99     19.86 o
   1   5   3       90.25       90.20      3.45 o
   2   5   3        0.77        1.05      2.48 o
   3   5   3       20.42       20.88      1.92 o
   4   5   3        2.10        1.34      1.15 o
   5   5   3       41.30       31.76      5.05 o
   6   5   3       11.75        4.92      2.05 o
   7   5   3       32.33       35.21      4.29 o
  -3   6   3       24.61       32.68      6.96 o
  -2   6   3       36.47       36.82     10.50 o
  -1   6   3       74.46       67.59      8.30 o
   0   6   3       64.78       67.15      8.78 o
 -16   0   4        0.04        0.00      3.90 o
 -14   0   4      764.40      858.76     55.14 o
 -12   0   4      703.21      775.56     52.82 o
 -10   0   4       86.27       87.28     10.14 o
  -8   0   4      805.05      861.64     40.69 o
  -6   0   4     1052.48     1118.37     26.08 o
  -4   0   4      473.91      467.14      9.49 o
  -2   0   4      337.99      342.40     11.45 o
   0   0   4       58.84       61.44      1.43 o
   2   0   4     2076.43     1960.91     39.20 o
   4   0   4      231.25      196.24      5.39 o
   6   0   4     3591.43     3887.46     76.49 o
   8   0   4      629.41      646.70     21.25 o
  10   0   4       88.98       80.83      7.90 o
  12   0   4        0.19       -3.13      6.26 o
 -16   1   4       37.34       57.85      7.24 o
 -15   1   4        4.27        4.69      1.95 o
 -14   1   4        7.71       10.03      2.87 o
 -13   1   4      536.89      604.85     25.50 o
 -12   1   4      767.57      861.74     29.52 o
 -11   1   4       21.20       19.27      2.85 o
 -10   1   4       11.56       12.06      1.76 o
  -9   1   4      231.52      285.45      6.59 o
  -8   1   4        0.08        0.00      1.26 o
  -7   1   4      636.06      658.71     12.24 o
  -6   1   4        5.74        6.85      1.02 o
  -5   1   4       19.49       17.86      0.97 o
  -4   1   4      117.72      106.15      2.23 o
  -3   1   4      794.12      741.98      9.58 o
  -2   1   4      149.45      140.62      2.47 o
  -1   1   4     1661.29     1559.20     19.38 o
   0   1   4     5595.25     6100.46     94.60 o
   1   1   4     5237.09     5497.10     54.93 o
   2   1   4       18.25       17.66      1.10 o
   3   1   4      363.19      354.43      5.00 o
   4   1   4      898.24      986.52     14.98 o
   5   1   4      117.77      125.99      3.17 o
   6   1   4        1.18       -0.77      1.55 o
   7   1   4      153.54      159.55      4.39 o
   8   1   4       75.37       76.52      3.17 o
   9   1   4      135.51      127.04      4.63 o
  10   1   4        0.51        1.78      2.98 o
  11   1   4        2.54        1.24      4.04 o
  12   1   4       25.41       26.66      3.78 o
  13   1   4        3.63        1.86      5.15 o
 -15   2   4       25.78       16.20      3.51 o
 -14   2   4        3.15        5.28      3.77 o
 -13   2   4        1.69        0.57      2.08 o
 -12   2   4      210.38      215.86      9.42 o
 -11   2   4        2.67        1.47      1.64 o
 -10   2   4      330.50      362.07      7.69 o
  -9   2   4      966.29      994.62     34.89 o
  -8   2   4        3.16        1.88      1.14 o
  -7   2   4       59.51       55.59      2.08 o
  -6   2   4       55.80       50.33      1.61 o
  -5   2   4       36.38       45.89      1.45 o
  -4   2   4      106.19      104.90      4.09 o
  -3   2   4       74.27       80.34      1.60 o
  -2   2   4      906.60      908.75     16.02 o
  -1   2   4     1545.41     1501.42     23.49 o
   0   2   4      184.50      187.72      3.45 o
   1   2   4      120.43      135.75      2.77 o
   2   2   4     2897.72     2952.27     39.13 o
   3   2   4     5023.03     5229.11     65.80 o
   4   2   4       69.15       68.47      2.28 o
   5   2   4        0.68       -0.46      1.21 o
   6   2   4       26.99       25.04      1.67 o
   7   2   4       28.33       31.27      2.01 o
   8   2   4      183.78      167.09      5.49 o
   9   2   4        1.42        3.83      3.07 o
  10   2   4       86.53       71.80      4.48 o
  11   2   4        4.01        1.53      3.90 o
  12   2   4        1.01       -1.15      4.56 o
 -14   3   4        0.52        0.00      2.43 o
 -13   3   4        4.25        5.80      2.70 o
 -12   3   4       31.97       26.18      2.95 o
 -11   3   4       64.21       62.41      2.99 o
 -10   3   4       53.69       62.67      3.09 o
  -9   3   4        4.41        4.55      1.09 o
  -8   3   4      101.28      101.14      3.88 o
  -7   3   4       47.06       48.34      1.41 o
  -6   3   4        0.01        0.00      1.09 o
  -5   3   4       23.78       25.22      1.48 o
  -4   3   4       11.61       16.08      1.39 o
  -3   3   4      281.79      291.87      9.57 o
  -2   3   4       61.93       58.53      2.02 o
  -1   3   4       71.82       64.58      1.63 o
   0   3   4        5.22        6.65      1.20 o
   1   3   4      164.86      150.74      2.50 o
   2   3   4       21.84       18.95      1.01 o
   3   3   4      287.09      274.19      5.08 o
   4   3   4      351.04      342.76      6.11 o
   5   3   4       22.09       24.03      1.89 o
   6   3   4       15.81       15.46      1.67 o
   7   3   4       11.57       10.49      1.50 o
   8   3   4      120.49      104.45      3.84 o
   9   3   4       17.80       12.87      2.12 o
  10   3   4        6.24        4.98      2.20 o
  11   3   4       12.12       20.11      4.33 o
 -12   4   4       13.28        9.76      7.04 o
 -11   4   4      139.78      147.70      4.19 o
 -10   4   4        6.11        3.46      1.11 o
  -9   4   4      201.62      205.60      5.62 o
  -8   4   4       20.21       18.33      1.30 o
  -7   4   4        0.23       -0.73      1.24 o
  -6   4   4       32.23       29.73      2.37 o
  -5   4   4       20.43       20.02      1.78 o
  -4   4   4       19.17       24.56      2.44 o
  -3   4   4        4.46        2.11      1.78 o
  -2   4   4       17.69       20.78      1.79 o
  -1   4   4      377.12      394.68      8.43 o
   0   4   4        0.06        0.19      1.08 o
   1   4   4      195.80      200.48      3.36 o
   2   4   4     1797.55     1951.90     31.50 o
   3   4   4      367.75      401.98      7.97 o
   4   4   4       33.11       28.18      2.11 o
   5   4   4       12.97       12.22      1.59 o
   6   4   4        6.13        5.59      1.78 o
   7   4   4        1.56        3.49      2.44 o
   8   4   4        0.00        0.00      4.21 o
   9   4   4        4.59        4.09      3.99 o
  -9   5   4        2.63        5.38      3.74 o
  -8   5   4        0.16       -0.72      2.36 o
  -7   5   4        8.60        6.64      3.28 o
  -6   5   4       23.46       28.74      3.08 o
  -5   5   4       11.70       14.29      1.84 o
  -4   5   4        8.94        9.07      1.86 o
  -3   5   4       14.50        8.21      2.17 o
  -2   5   4       87.17       93.63      3.82 o
  -1   5   4        4.44        4.75      1.78 o
   0   5   4      248.11      255.94      5.94 o
   1   5   4        2.01        4.57      1.96 o
   2   5   4        1.02        2.14      1.65 o
   3   5   4        2.01        1.79      1.16 o
   4   5   4       21.54       21.40      6.76 o
   5   5   4       56.16       48.26      7.50 o
   6   5   4        5.10       12.18      2.59 o
  -2   6   4        7.13        4.24      7.09 o
  -1   6   4        0.65       -2.95      4.17 o
 -15   0   5       13.43       18.20      3.61 o
 -13   0   5       79.45       94.34     10.22 o
 -11   0   5       89.16       90.15      5.67 o
  -9   0   5      184.17      175.35     12.46 o
  -7   0   5     2165.34     2468.92     43.88 o
  -5   0   5     3339.02     3298.04     72.94 o
  -3   0   5     2592.30     2563.60     48.20 o
  -1   0   5        0.00        1.34      1.89 o
   1   0   5      118.33      124.22      3.11 o
   3   0   5       90.19       75.02      3.51 o
   5   0   5      241.69      231.92      7.19 o
   7   0   5      869.06      921.34     23.15 o
   9   0   5       17.57       24.28      2.56 o
  11   0   5       20.91       23.00      5.21 o
 -16   1   5       69.70       87.91     11.07 o
 -15   1   5        0.75       -1.98      2.82 o
 -14   1   5        0.16       -1.24      2.53 o
 -13   1   5      335.93      361.56     14.75 o
 -12   1   5     1115.22     1227.31     65.18 o
 -11   1   5      199.47      209.27      7.09 o
 -10   1   5       18.82       19.71      1.68 o
  -9   1   5      497.02      540.73     20.12 o
  -8   1   5      315.82      332.45      8.30 o
  -7   1   5       64.64       67.11      1.80 o
  -6   1   5      477.26      533.08      9.60 o
  -5   1   5      158.28      147.58      3.62 o
  -4   1   5       17.33       18.17      0.90 o
  -3   1   5       92.55       90.64      2.03 o
  -2   1   5       23.04       22.40      0.92 o
  -1   1   5      145.78      166.92      3.07 o
   0   1   5      525.75      508.74      6.67 o
   1   1   5      727.09      722.74      8.29 o
   2   1   5      301.74      293.92      5.16 o
   3   1   5        3.92        2.55      1.25 o
   4   1   5       97.69      103.38      2.13 o
   5   1   5       13.86       13.17      1.33 o
   6   1   5       63.61       64.66      2.51 o
   7   1   5       63.52       57.69      2.52 o
   8   1   5      274.27      283.21      7.12 o
   9   1   5       20.49       16.39      2.06 o
  10   1   5       80.46       77.74      5.29 o
  11   1   5       33.09       29.41      3.39 o
  12   1   5       16.70       17.69      4.51 o
 -15   2   5      126.82      115.50      9.79 o
 -14   2   5      140.99      161.48     14.20 o
 -13   2   5       23.79       28.97      5.13 o
 -12   2   5       55.44       59.37      4.28 o
 -11   2   5      323.77      333.29      7.70 o
 -10   2   5     1365.39     1479.07     48.38 o
  -9   2   5       35.68       30.63      1.56 o
  -8   2   5       31.35       35.61      1.69 o
  -7   2   5       63.74       60.05      2.02 o
  -6   2   5      117.73      108.00      2.55 o
  -5   2   5      726.99      735.95     22.08 o
  -4   2   5       84.86       75.87      2.65 o
  -3   2   5     1083.28     1146.86     20.15 o
  -2   2   5       21.72       22.19      0.95 o
  -1   2   5       53.99       62.05      1.80 o
   0   2   5       30.24       21.37      1.03 o
   1   2   5       94.50       96.19      1.86 o
   2   2   5     2391.91     2376.78     31.77 o
   3   2   5     3300.06     3333.14     43.86 o
   4   2   5        8.35        6.47      1.14 o
   5   2   5      102.23       95.34      2.62 o
   6   2   5        0.29        1.16      1.83 o
   7   2   5       23.44       20.03      1.97 o
   8   2   5       53.03       53.77      2.63 o
   9   2   5       23.11       15.73      3.58 o
  10   2   5      106.04       97.91      6.46 o
  11   2   5        0.11       -0.46      3.04 o
 -14   3   5       18.05       14.01      3.65 o
 -13   3   5        0.00        0.44      1.78 o
 -12   3   5       89.46       83.86      4.00 o
 -11   3   5       54.29       58.38      2.21 o
 -10   3   5       65.40       71.00      3.11 o
  -9   3   5      248.76      258.71      8.17 o
  -8   3   5      168.12      174.25      3.60 o
  -7   3   5        0.70        0.85      1.13 o
  -6   3   5        0.02        0.22      1.17 o
  -5   3   5      201.91      222.96      5.11 o
  -4   3   5       64.31       64.44      2.33 o
  -3   3   5       12.72       17.26      1.13 o
  -2   3   5       23.07       21.84      1.71 o
  -1   3   5       45.62       46.39      1.83 o
   0   3   5        2.95        4.35      1.10 o
   1   3   5      106.54      103.81      2.24 o
   2   3   5       65.79       71.29      1.49 o
   3   3   5      421.00      405.19      7.48 o
   4   3   5      100.72      109.73      3.11 o
   5   3   5     1232.97     1223.89     20.67 o
   6   3   5       36.50       35.13      2.27 o
   7   3   5       38.18       32.06      2.27 o
   8   3   5       14.19       14.62      2.68 o
   9   3   5        2.74        1.00      2.12 o
  10   3   5       16.85       12.99      3.28 o
 -12   4   5       44.84       43.47      3.20 o
 -11   4   5      858.27      998.77     26.43 o
 -10   4   5      200.94      212.36      9.06 o
  -9   4   5       36.32       30.48      2.46 o
  -8   4   5       35.33       33.49      1.58 o
  -7   4   5        0.03       -1.15      1.35 o
  -6   4   5       72.92       66.09      4.07 o
  -5   4   5        9.44        7.82      1.56 o
  -4   4   5        2.31        2.59      1.47 o
  -3   4   5       68.31       70.99      2.80 o
  -2   4   5       43.86       42.40      2.80 o
  -1   4   5      614.01      651.34     15.39 o
   0   4   5      704.80      741.04     11.03 o
   1   4   5        0.00       -0.39      1.13 o
   2   4   5      624.15      669.44     13.61 o
   3   4   5        0.00       -1.46      1.24 o
   4   4   5        0.13       -0.98      2.25 o
   5   4   5        0.09        1.47      1.38 o
   6   4   5        3.55        0.42      1.97 o
   7   4   5        0.18       -0.74      2.97 o
   8   4   5        3.05        1.19      1.99 o
  -9   5   5       26.89       24.38      3.67 o
  -8   5   5       25.06       19.05      3.69 o
  -7   5   5        5.37        7.59      3.28 o
  -6   5   5        0.50        0.00      1.82 o
  -5   5   5       33.07       35.29      6.24 o
  -4   5   5       20.47       17.48      3.26 o
  -3   5   5       15.10       15.14      1.90 o
  -2   5   5      112.84      118.88      8.35 o
  -1   5   5        6.84        3.91      2.26 o
   0   5   5       10.65        5.20      2.43 o
   1   5   5       29.92       22.47      4.41 o
   2   5   5       31.77       30.96      3.61 o
   3   5   5       78.25       87.56      6.30 o
   4   5   5       23.02       21.47      2.30 o
   5   5   5       33.45       39.07      4.31 o
   6   5   5        0.86        2.38      4.96 o
 -16   0   6       97.18      115.36      8.57 o
 -14   0   6       59.51       55.88      5.48 o
 -12   0   6       40.38       36.23      3.63 o
 -10   0   6       38.75       37.89      7.34 o
  -8   0   6      929.18      914.78     18.26 o
  -6   0   6     2631.81     2736.72     48.23 o
  -4   0   6       12.55        8.02      2.09 o
  -2   0   6      149.27      141.31      3.97 o
   0   0   6      796.71      733.24     20.36 o
   2   0   6      355.61      357.94      7.87 o
   4   0   6      442.91      424.67     11.76 o
   6   0   6      512.11      560.89     14.99 o
   8   0   6       54.48       62.13      4.00 o
  10   0   6        0.80       12.47     16.19 o
  12   0   6       16.82       12.54      9.42 o
 -16   1   6       22.62       17.18      3.08 o
 -15   1   6        2.97        3.46      2.71 o
 -14   1   6       30.59       25.60      3.98 o
 -13   1   6      106.37      110.05      6.43 o
 -12   1   6      168.08      180.96      7.30 o
 -11   1   6       85.10       92.24      4.51 o
 -10   1   6       39.47       39.16      2.00 o
  -9   1   6       88.86       99.10      2.37 o
  -8   1   6       14.17       23.95      0.98 o
  -7   1   6       23.94       19.19      0.94 o
  -6   1   6        0.12        1.49      0.97 o
  -5   1   6      449.79      472.27      7.27 o
  -4   1   6      182.00      173.62      3.10 o
  -3   1   6     1338.36     1353.19     17.97 o
  -2   1   6       89.33       83.15      2.04 o
  -1   1   6     1482.73     1555.26     33.40 o
   0   1   6        4.77       -0.42      1.10 o
   1   1   6      311.98      311.59      6.17 o
   2   1   6      108.54      113.10      2.44 o
   3   1   6      144.78      146.42      3.34 o
   4   1   6      171.15      167.75      3.57 o
   5   1   6       10.12       10.62      1.12 o
   6   1   6        0.19        0.76      1.29 o
   7   1   6       40.83       39.26      2.01 o
   8   1   6      269.70      268.96      6.88 o
   9   1   6      110.23      108.51      4.74 o
  10   1   6        6.79        2.88      2.23 o
  11   1   6        4.49        3.50      3.97 o
 -15   2   6        4.35        1.22      3.02 o
 -14   2   6       80.39       69.42      3.81 o
 -13   2   6        4.66        4.42      1.83 o
 -12   2   6        4.89        1.29      2.25 o
 -11   2   6      714.10      744.65     13.63 o
 -10   2   6     1643.19     1756.93     41.65 o
  -9   2   6      205.41      199.84      4.01 o
  -8   2   6       18.96       21.38      1.24 o
  -7   2   6       35.59       38.19      1.62 o
  -6   2   6       18.10       16.23      1.15 o
  -5   2   6      612.67      599.14     13.38 o
  -4   2   6        3.48        8.68      0.95 o
  -3   2   6     2101.32     2319.07     61.65 o
  -2   2   6       20.71       28.97      0.99 o
  -1   2   6      563.43      559.66     15.17 o
   0   2   6      153.60      170.82      4.28 o
   1   2   6     1844.75     1877.37     25.85 o
   2   2   6       26.12       25.03      1.66 o
   3   2   6       11.93       17.42      1.25 o
   4   2   6        6.40        5.02      1.49 o
   5   2   6      295.37      299.31      5.90 o
   6   2   6       99.34       95.00      2.95 o
   7   2   6        7.92        4.80      1.33 o
   8   2   6       35.21       28.77      1.96 o
   9   2   6       68.26       61.30      7.85 o
  10   2   6        6.50        3.40      2.48 o
  11   2   6        5.34        8.07      4.31 o
 -14   3   6        1.07        2.17      3.20 o
 -13   3   6        0.23       -1.19      3.16 o
 -12   3   6      226.75      228.78      5.81 o
 -11   3   6       13.80       15.46      2.05 o
 -10   3   6       19.65       18.72      1.78 o
  -9   3   6      243.69      266.42      6.65 o
  -8   3   6     1147.71     1273.91     52.31 o
  -7   3   6       11.65       13.87      1.87 o
  -6   3   6       14.41       13.67      1.17 o
  -5   3   6       64.95       63.80      2.43 o
  -4   3   6      113.69      116.26      3.36 o
  -3   3   6        4.58        5.48      1.16 o
  -2   3   6        0.44       -0.49      1.20 o
  -1   3   6       16.19       17.09      1.26 o
   0   3   6        7.13        5.49      1.05 o
   1   3   6       17.91       16.06      1.23 o
   2   3   6      356.12      357.88      6.48 o
   3   3   6       16.60       13.84      1.27 o
   4   3   6     2306.75     2425.55     35.73 o
   5   3   6      472.27      466.00      9.23 o
   6   3   6        1.69        2.70      2.10 o
   7   3   6        3.90        4.39      1.58 o
   8   3   6       90.15       89.82      4.24 o
   9   3   6        8.05        8.42      2.69 o
  10   3   6        2.84        5.26      3.00 o
 -12   4   6        0.18       -0.36      2.40 o
 -11   4   6      422.87      435.87     10.31 o
 -10   4   6       47.54       48.04      2.91 o
  -9   4   6       19.26       19.29      1.90 o
  -8   4   6        6.33        8.00      1.42 o
  -7   4   6        8.91       13.01      1.43 o
  -6   4   6       20.14       23.73      2.36 o
  -5   4   6      140.72      145.81      6.10 o
  -4   4   6       36.87       30.72      1.74 o
  -3   4   6      307.48      328.26     13.10 o
  -2   4   6       68.06       68.32      2.64 o
  -1   4   6       78.36       77.37      2.26 o
   0   4   6      615.33      681.75     15.43 o
   1   4   6      296.30      325.98      7.86 o
   2   4   6       40.56       42.60      1.39 o
   3   4   6       19.76       17.53      1.66 o
   4   4   6       13.84       13.77      1.92 o
   5   4   6       67.45       69.30      4.97 o
   6   4   6       26.78       21.07      2.54 o
   7   4   6        5.17        2.96      2.42 o
   8   4   6        8.62       10.88      3.42 o
  -9   5   6       27.01       30.22      3.50 o
  -8   5   6       62.14       71.07      5.25 o
  -7   5   6       45.22       43.62      4.18 o
  -6   5   6      121.79      146.47      9.30 o
  -5   5   6       58.74       51.70      3.17 o
  -4   5   6        7.24        6.69      2.71 o
  -3   5   6       33.38       31.39      2.89 o
  -2   5   6        3.77        2.53      1.86 o
  -1   5   6       39.29       46.76      3.09 o
   0   5   6        0.30        1.25      1.33 o
   1   5   6      109.04      104.20      5.21 o
   2   5   6       87.69      105.16      4.08 o
   3   5   6        1.07        0.00      1.68 o
   4   5   6       15.09       16.28      3.47 o
   5   5   6       12.58       15.07      3.48 o
 -15   0   7       13.44       17.50      3.62 o
 -13   0   7        9.88       10.81      2.87 o
 -11   0   7        5.28        5.97      1.69 o
  -9   0   7      346.73      371.14      9.98 o
  -7   0   7     1818.71     2019.96     35.99 o
  -5   0   7      170.40      157.97      4.64 o
  -3   0   7       85.31       78.42      2.58 o
  -1   0   7        2.16        4.13      1.37 o
   1   0   7      769.20      808.19     16.56 o
   3   0   7      194.57      188.05      5.62 o
   5   0   7      166.16      172.08      6.23 o
   7   0   7      125.31      125.13      5.38 o
   9   0   7       31.09       28.99      3.60 o
  11   0   7        5.47        0.00      6.29 o
 -16   1   7       63.79       59.51      5.92 o
 -15   1   7        0.35       -3.28      3.15 o
 -14   1   7       91.51       93.07      5.12 o
 -13   1   7       23.87       24.05      2.10 o
 -12   1   7      461.91      483.07     15.26 o
 -11   1   7       27.92       23.59      1.62 o
 -10   1   7       29.24       27.70      2.22 o
  -9   1   7      344.94      356.68      5.83 o
  -8   1   7      128.43      156.76      3.20 o
  -7   1   7        7.51        5.76      1.29 o
  -6   1   7      166.70      166.94      3.19 o
  -5   1   7     1244.42     1351.45     19.02 o
  -4   1   7      330.82      361.48      6.38 o
  -3   1   7      145.31      151.05      2.98 o
  -2   1   7       13.71       16.11      1.18 o
  -1   1   7     2197.37     2394.40     45.89 o
   0   1   7      531.15      541.81      9.23 o
   1   1   7      263.95      284.20      5.90 o
   2   1   7       38.83       42.51      1.27 o
   3   1   7      298.18      294.39      6.12 o
   4   1   7       31.54       29.43      1.66 o
   5   1   7        4.61        5.73      1.37 o
   6   1   7      267.96      272.76      9.32 o
   7   1   7        2.35        2.79      1.32 o
   8   1   7      196.14      199.35      5.39 o
   9   1   7        6.31        4.86      2.06 o
  10   1   7       80.00       77.46      7.33 o
  11   1   7       18.92       23.97      7.46 o
 -15   2   7       22.45       13.43      2.86 o
 -14   2   7       32.62       33.51      2.60 o
 -13   2   7        0.42       -0.98      1.80 o
 -12   2   7      342.02      376.22     14.85 o
 -11   2   7        5.87        5.11      1.83 o
 -10   2   7        2.86        2.89      1.19 o
  -9   2   7       43.47       43.87      1.95 o
  -8   2   7        2.85        2.35      1.05 o
  -7   2   7       54.89       56.53      2.07 o
  -6   2   7       15.15       13.40      1.11 o
  -5   2   7        3.58        5.20      0.94 o
  -4   2   7       60.93       49.27      2.00 o
  -3   2   7       20.12       25.56      1.56 o
  -2   2   7      145.48      154.79      4.28 o
  -1   2   7        5.11        4.79      0.96 o
   0   2   7        9.60        7.68      1.10 o
   1   2   7      897.39      947.16     17.85 o
   2   2   7      183.19      180.74      4.21 o
   3   2   7       47.95       42.79      1.90 o
   4   2   7       14.60       12.34      1.51 o
   5   2   7       52.95       49.27      1.91 o
   6   2   7      281.56      281.64      6.72 o
   7   2   7       17.27       14.59      1.85 o
   8   2   7        5.37       -0.76      1.75 o
   9   2   7        0.32        2.42      2.40 o
  10   2   7      255.50      251.76     12.48 o
 -14   3   7        0.00       -2.48      2.77 o
 -13   3   7        0.67        0.51      1.60 o
 -12   3   7       12.83       15.13      2.05 o
 -11   3   7        0.23       -0.29      1.65 o
 -10   3   7       22.72       27.85      2.25 o
  -9   3   7     1800.73     1950.19     66.32 o
  -8   3   7      300.89      316.71     10.82 o
  -7   3   7        0.44       -0.83      1.09 o
  -6   3   7        0.21       -0.89      1.15 o
  -5   3   7      101.35       96.09      2.82 o
  -4   3   7        5.33        4.60      0.93 o
  -3   3   7       26.21       28.15      1.47 o
  -2   3   7       62.40       62.45      1.83 o
  -1   3   7       98.69      102.94      3.20 o
   0   3   7       20.78       22.21      2.08 o
   1   3   7      396.06      411.71      8.53 o
   2   3   7      719.88      766.43     13.15 o
   3   3   7     4310.71     4689.08     65.26 o
   4   3   7        5.83        4.19      1.50 o
   5   3   7       39.77       32.27      2.36 o
   6   3   7        3.04        4.28      1.99 o
   7   3   7       15.37       13.80      2.68 o
   8   3   7        3.36        5.05      2.51 o
   9   3   7        3.53        1.80      3.52 o
 -12   4   7      265.18      267.99     14.64 o
 -11   4   7        0.07        0.00      1.97 o
 -10   4   7        0.10       -0.86      2.13 o
  -9   4   7        0.00        0.53      1.34 o
  -8   4   7       22.30       20.99      1.59 o
  -7   4   7        5.16        3.19      1.58 o
  -6   4   7       30.09       30.03      2.51 o
  -5   4   7        6.99        8.01      1.69 o
  -4   4   7        0.97       -0.33      1.51 o
  -3   4   7       16.83       19.65      1.65 o
  -2   4   7      187.30      186.42      3.62 o
  -1   4   7        0.48       -0.66      1.14 o
   0   4   7       37.11       33.76      2.01 o
   1   4   7      148.05      155.05      4.37 o
   2   4   7        0.79        2.93      1.58 o
   3   4   7        1.03        2.51      1.76 o
   4   4   7       12.34        9.30      2.40 o
   5   4   7       65.63       68.20      3.05 o
   6   4   7      113.80       97.56      7.75 o
   7   4   7      103.65       83.96      8.11 o
  -9   5   7       11.36        8.43      3.09 o
  -8   5   7       31.34       32.30      3.75 o
  -7   5   7        2.08        0.00      3.70 o
  -6   5   7       36.30       35.99      4.14 o
  -5   5   7      146.36      158.31      6.99 o
  -4   5   7       12.70        8.13      2.21 o
  -3   5   7        0.73        0.00      2.08 o
  -2   5   7       32.32       26.69      5.91 o
  -1   5   7      156.20      159.66     11.04 o
   0   5   7       74.10       70.76      4.56 o
   1   5   7        0.02        1.71      1.26 o
   2   5   7       61.07       62.82      4.08 o
   3   5   7       11.05       12.30      2.18 o
   4   5   7        3.41        3.04      4.30 o
 -16   0   8       19.09       27.38     12.75 o
 -14   0   8       86.97       78.25      8.57 o
 -12   0   8       68.62       50.40      5.04 o
 -10   0   8      135.67      136.77      4.35 o
  -8   0   8      471.10      510.96     10.93 o
  -6   0   8      543.47      578.60     10.64 o
  -4   0   8       34.26       31.86      2.03 o
  -2   0   8      111.77      129.21      4.47 o
   0   0   8      765.29      762.59     32.17 o
   2   0   8      774.14      798.28     23.77 o
   4   0   8        4.34        5.37      1.98 o
   6   0   8       17.19       15.53      3.52 o
   8   0   8        0.01       -1.54      3.96 o
  10   0   8       91.88      103.43      7.36 o
 -16   1   8        9.74        9.57      2.96 o
 -15   1   8       10.65       12.27      2.83 o
 -14   1   8      269.37      244.76     11.71 o
 -13   1   8       75.98       65.22      2.85 o
 -12   1   8       80.44       90.01      4.88 o
 -11   1   8       42.85       45.16      3.01 o
 -10   1   8       41.74       47.60      1.80 o
  -9   1   8       81.76       82.39      2.69 o
  -8   1   8        1.25        1.30      1.10 o
  -7   1   8       22.66       25.90      1.40 o
  -6   1   8      101.52      117.95      3.49 o
  -5   1   8     1337.51     1401.38     24.29 o
  -4   1   8       78.77       70.35      1.83 o
  -3   1   8      963.21     1016.80     18.20 o
  -2   1   8        7.57        9.72      1.03 o
  -1   1   8      359.63      431.09     11.02 o
   0   1   8      139.37      140.97      3.99 o
   1   1   8       24.41       22.74      1.25 o
   2   1   8        0.63        0.41      1.09 o
   3   1   8        1.03        0.79      1.26 o
   4   1   8        4.11        4.39      1.24 o
   5   1   8       26.66       28.87      2.06 o
   6   1   8      195.26      196.98      4.65 o
   7   1   8      294.10      299.07      7.48 o
   8   1   8        0.37        1.80      1.52 o
   9   1   8        0.01       -1.89      3.68 o
  10   1   8        0.09        1.17      3.97 o
 -15   2   8      208.31      238.99     20.70 o
 -14   2   8       22.45       18.14      2.59 o
 -13   2   8        0.79        1.20      1.59 o
 -12   2   8      396.55      421.91     10.87 o
 -11   2   8      389.01      422.10     12.69 o
 -10   2   8        1.18        0.76      1.35 o
  -9   2   8       23.71       26.42      1.77 o
  -8   2   8       85.31       80.39      2.31 o
  -7   2   8      653.32      653.24     21.99 o
  -6   2   8       77.15       85.39      2.05 o
  -5   2   8       24.56       20.02      1.45 o
  -4   2   8       19.74       16.98      1.04 o
  -3   2   8      680.19      692.01     18.13 o
  -2   2   8       25.21       28.25      1.09 o
  -1   2   8       49.49       44.50      1.66 o
   0   2   8       70.21       64.15      2.39 o
   1   2   8      124.59      123.08      3.64 o
   2   2   8        1.82        2.37      1.39 o
   3   2   8       41.49       37.67      2.44 o
   4   2   8     1354.51     1472.59     24.29 o
   5   2   8      929.06      991.40     16.52 o
   6   2   8       23.09       21.95      1.90 o
   7   2   8        6.10        5.71      1.76 o
   8   2   8       17.09       10.14      2.29 o
   9   2   8       35.57       32.21      5.72 o
 -14   3   8       15.60       15.21      4.17 o
 -13   3   8        1.62       -0.59      2.03 o
 -12   3   8      155.97      156.78      4.51 o
 -11   3   8      525.82      585.21     19.05 o
 -10   3   8     2602.29     3043.27    108.95 o
  -9   3   8        4.36        3.08      1.23 o
  -8   3   8      381.05      404.10     15.36 o
  -7   3   8        0.91        0.38      1.05 o
  -6   3   8       12.62       10.96      1.38 o
  -5   3   8       22.97       24.88      1.75 o
  -4   3   8       24.65       25.51      1.30 o
  -3   3   8       29.36       35.56      1.48 o
  -2   3   8        0.51        0.00      1.04 o
  -1   3   8       85.87       92.30      3.58 o
   0   3   8       34.82       41.03      1.79 o
   1   3   8       26.39       26.83      1.54 o
   2   3   8      729.57      763.73     13.71 o
   3   3   8      172.55      147.65      4.13 o
   4   3   8      341.36      336.13      7.73 o
   5   3   8        2.93        4.66      2.03 o
   6   3   8      160.77      143.49      7.55 o
   7   3   8        0.14        2.99      2.27 o
   8   3   8        0.42        0.23      2.59 o
 -12   4   8      103.76      102.63      7.06 o
 -11   4   8      113.46      110.94      4.06 o
 -10   4   8        2.33        2.48      2.30 o
  -9   4   8       75.90       73.46      2.90 o
  -8   4   8      215.58      225.10      7.22 o
  -7   4   8       28.83       27.39      1.66 o
  -6   4   8      300.23      312.82      9.37 o
  -5   4   8        0.10       -0.22      1.27 o
  -4   4   8       36.65       33.15      1.50 o
  -3   4   8      132.44      121.08      2.84 o
  -2   4   8        1.35        3.50      1.18 o
  -1   4   8        6.36        7.75      1.20 o
   0   4   8       95.77       94.36      4.41 o
   1   4   8       16.79       15.63      1.32 o
   2   4   8        0.31        2.92      1.77 o
   3   4   8        5.11        2.92      2.38 o
   4   4   8       16.55       14.10      2.07 o
   5   4   8      484.69      443.54     15.19 o
   6   4   8        5.48        2.21      2.99 o
  -9   5   8        2.44        2.33      5.04 o
  -8   5   8       72.06       84.12      6.79 o
  -7   5   8       55.68       46.05      3.70 o
  -6   5   8       30.22       27.01      4.77 o
  -5   5   8       73.65       83.38      8.88 o
  -4   5   8        0.73       -0.25      2.30 o
  -3   5   8       15.43       19.93      3.13 o
  -2   5   8        1.88        4.27      2.01 o
  -1   5   8       72.57       74.25      4.22 o
   0   5   8      267.88      293.56     10.14 o
   1   5   8        9.48       10.13      1.61 o
   2   5   8       46.24       59.61      6.33 o
   3   5   8        8.82        7.98      2.64 o
 -15   0   9      157.74      163.54      8.88 o
 -13   0   9       76.55       71.86      4.26 o
 -11   0   9      140.02      106.40      5.12 o
  -9   0   9        0.17       -0.62      1.22 o
  -7   0   9      110.08      114.17      3.60 o
  -5   0   9      142.50      165.57      7.88 o
  -3   0   9      981.04      998.68     39.00 o
  -1   0   9     1955.35     2099.14     87.17 o
   1   0   9     1172.82     1327.62     47.15 o
   3   0   9      227.29      250.75      7.29 o
   5   0   9       84.15       80.09      4.32 o
   7   0   9       20.59       19.96      5.01 o
   9   0   9       63.54       63.68      9.71 o
 -16   1   9       95.47       95.06      5.77 o
 -15   1   9        0.16        3.04      3.38 o
 -14   1   9      116.16       99.99      5.61 o
 -13   1   9      142.66      139.12      7.23 o
 -12   1   9      131.30      118.03      3.81 o
 -11   1   9        5.80        2.03      1.39 o
 -10   1   9        3.59        4.01      1.29 o
  -9   1   9       30.25       30.02      1.94 o
  -8   1   9      214.19      201.48      9.55 o
  -7   1   9      325.86      356.96      5.74 o
  -6   1   9      316.24      367.27      7.55 o
  -5   1   9       18.41       21.49      1.09 o
  -4   1   9      186.52      175.43      3.53 o
  -3   1   9       13.00       16.94      1.02 o
  -2   1   9      249.35      275.42      8.14 o
  -1   1   9       51.24       48.95      1.48 o
   0   1   9      242.71      248.09      5.81 o
   1   1   9        2.89        1.54      1.19 o
   2   1   9      148.15      145.64      4.10 o
   3   1   9      170.86      177.41      8.62 o
   4   1   9        1.71        3.20      1.36 o
   5   1   9        3.02        3.78      1.44 o
   6   1   9      283.74      315.05     11.36 o
   7   1   9      382.78      408.11      9.10 o
   8   1   9        3.71        6.84      2.19 o
   9   1   9       10.22       10.43      4.10 o
 -15   2   9       31.94       29.32      3.46 o
 -14   2   9        0.18       -3.65      2.85 o
 -13   2   9       14.70       13.59      4.67 o
 -12   2   9        1.00        0.00      1.36 o
 -11   2   9      161.68      169.29      5.55 o
 -10   2   9      437.58      482.62     17.19 o
  -9   2   9     1056.64     1139.26     44.01 o
  -8   2   9     1013.32     1058.01     30.69 o
  -7   2   9       34.48       35.87      1.70 o
  -6   2   9        0.25       -0.50      0.98 o
  -5   2   9        1.46        0.83      0.98 o
  -4   2   9       81.28       99.21      2.54 o
  -3   2   9      364.89      385.44     12.11 o
  -2   2   9       80.05       71.72      3.98 o
  -1   2   9      215.95      225.55      5.34 o
   0   2   9       80.42       78.32      2.08 o
   1   2   9       72.05       63.46      2.64 o
   2   2   9        1.02        5.09      1.79 o
   3   2   9      286.62      313.80      8.10 o
   4   2   9      730.81      795.24     14.80 o
   5   2   9      455.90      485.18     10.60 o
   6   2   9       33.25       31.85      3.07 o
   7   2   9        1.43        6.09      1.99 o
   8   2   9      134.23      121.94      8.12 o
   9   2   9      166.02      163.00     10.80 o
 -14   3   9       17.22       15.48      3.32 o
 -13   3   9       34.23       39.12      3.74 o
 -12   3   9       26.75       33.94      3.85 o
 -11   3   9      379.69      434.67     20.85 o
 -10   3   9       14.64       14.49      1.91 o
  -9   3   9     1325.06     1489.23     55.16 o
  -8   3   9       14.38       13.85      1.56 o
  -7   3   9       74.00       80.00      2.67 o
  -6   3   9        0.43        0.95      1.10 o
  -5   3   9       11.28       11.58      1.07 o
  -4   3   9       12.86       14.12      3.00 o
  -3   3   9       15.68       18.88      1.83 o
  -2   3   9       23.73       17.27      1.30 o
  -1   3   9        0.06       -0.58      1.10 o
   0   3   9        9.21        8.52      1.34 o
   1   3   9      331.93      348.27      7.21 o
   2   3   9      136.75      135.14      4.37 o
   3   3   9      515.08      523.53     10.69 o
   4   3   9       85.91       85.99      4.00 o
   5   3   9       13.63        9.68      2.98 o
   6   3   9      109.13      110.59      6.00 o
   7   3   9        0.50        0.00      5.19 o
 -12   4   9        0.05        3.96      2.04 o
 -11   4   9       22.93       21.57      2.51 o
 -10   4   9       81.27       73.11      2.77 o
  -9   4   9       83.35       85.98      3.28 o
  -8   4   9      379.66      421.14     11.10 o
  -7   4   9       30.45       31.62      3.04 o
  -6   4   9      176.59      192.43      6.94 o
  -5   4   9      206.36      207.78      6.62 o
  -4   4   9        4.89        3.45      1.21 o
  -3   4   9       42.23       35.48      1.34 o
  -2   4   9       19.53       22.96      2.17 o
  -1   4   9        3.21        2.14      1.36 o
   0   4   9       51.65       49.49      2.18 o
   1   4   9        5.15        4.33      1.90 o
   2   4   9        0.22       -0.41      1.60 o
   3   4   9        1.72        1.26      1.90 o
   4   4   9       61.71       66.06      5.04 o
   5   4   9      745.58      708.07     24.54 o
  -8   5   9       12.02        8.42      3.83 o
  -7   5   9       58.46       56.97      4.34 o
  -6   5   9        0.11        1.10      3.73 o
  -5   5   9       19.84       23.22      3.97 o
  -4   5   9       22.73       24.30      3.37 o
  -3   5   9        7.09        6.14      4.59 o
  -2   5   9       70.04       73.72      8.68 o
  -1   5   9       15.77       17.45      1.76 o
   0   5   9        1.84        0.45      1.68 o
   1   5   9        0.63        1.55      4.59 o
 -16   0  10      138.30      154.12     24.94 o
 -14   0  10      287.28      281.87     24.60 o
 -12   0  10      825.20      767.67     35.03 o
 -10   0  10      267.01      281.19     19.43 o
  -8   0  10      266.86      255.09      7.27 o
  -6   0  10      110.74      101.86      2.76 o
  -4   0  10       12.44       12.39      1.84 o
  -2   0  10      999.38     1028.89     34.97 o
   0   0  10     1368.97     1499.82     57.70 o
   2   0  10      216.65      218.37     14.26 o
   4   0  10        4.53        1.46      2.34 o
   6   0  10       54.17       62.51      5.14 o
   8   0  10      218.32      225.83     11.48 o
 -16   1  10        1.82       -1.26      4.71 o
 -15   1  10      135.69      143.28     10.40 o
 -14   1  10        6.82       11.33      3.84 o
 -13   1  10       41.16       36.26      2.57 o
 -12   1  10        2.21       -1.90      1.70 o
 -11   1  10        4.28        4.54      1.54 o
 -10   1  10      146.53      130.63      3.47 o
  -9   1  10       93.70       87.27      2.70 o
  -8   1  10      122.72      128.15      3.16 o
  -7   1  10       75.63       68.33      1.86 o
  -6   1  10     1180.83     1249.08     18.07 o
  -5   1  10      167.29      176.04      3.72 o
  -4   1  10      167.37      165.09      6.45 o
  -3   1  10      156.48      185.67      6.02 o
  -2   1  10       25.45       31.76      2.21 o
  -1   1  10       54.70       54.59      2.02 o
   0   1  10        0.02       -0.34      0.99 o
   1   1  10      102.35       89.60      2.72 o
   2   1  10       28.64       27.33      1.84 o
   3   1  10       30.74       31.12      3.91 o
   4   1  10       21.63       23.15      1.85 o
   5   1  10       56.82       63.59      2.98 o
   6   1  10      277.92      326.99     12.88 o
   7   1  10      397.52      456.75     12.43 o
   8   1  10        1.44       -1.02      3.54 o
 -15   2  10        1.87       -0.24      2.91 o
 -14   2  10       52.29       49.46      5.32 o
 -13   2  10       30.40       35.11      3.20 o
 -12   2  10        0.14        0.31      1.51 o
 -11   2  10       35.02       33.64      2.24 o
 -10   2  10      170.42      173.30      5.39 o
  -9   2  10      882.46      932.27     27.20 o
  -8   2  10     1103.16     1169.89     32.05 o
  -7   2  10      112.05      110.99      3.53 o
  -6   2  10       13.37       10.45      1.24 o
  -5   2  10      368.44      399.76     15.70 o
  -4   2  10      361.15      406.12      8.51 o
  -3   2  10       27.91       31.81      1.46 o
  -2   2  10       79.02       79.16      2.23 o
  -1   2  10        2.58        2.54      1.06 o
   0   2  10       42.73       46.40      1.50 o
   1   2  10      161.10      159.52      4.95 o
   2   2  10       10.29        6.20      1.79 o
   3   2  10      814.98      921.31     19.56 o
   4   2  10       12.29        8.39      2.68 o
   5   2  10       28.23       30.81      3.03 o
   6   2  10       26.87       27.85      3.24 o
   7   2  10        7.32       10.68      3.90 o
   8   2  10        0.00        3.03      4.29 o
 -14   3  10        0.32        5.50      3.46 o
 -13   3  10        0.20       -1.70      2.51 o
 -12   3  10      108.75      124.56      7.96 o
 -11   3  10        9.83       11.64      2.27 o
 -10   3  10      367.06      396.50     12.37 o
  -9   3  10      118.05      118.24      6.34 o
  -8   3  10      151.41      157.42      5.09 o
  -7   3  10       90.04       95.18      2.69 o
  -6   3  10        1.02        0.47      0.97 o
  -5   3  10        0.34       -0.15      0.95 o
  -4   3  10       47.23       49.54      2.14 o
  -3   3  10       70.85       57.66      1.96 o
  -2   3  10       87.20       83.82      2.67 o
  -1   3  10        6.57        8.74      1.18 o
   0   3  10        7.04        7.01      1.13 o
   1   3  10       32.86       29.35      2.21 o
   2   3  10       11.42        7.34      2.94 o
   3   3  10        2.12        4.73      2.25 o
   4   3  10      119.44      112.05      7.66 o
   5   3  10       18.41       14.65      2.51 o
   6   3  10       76.20       78.98      6.16 o
 -12   4  10       21.19       20.55      3.46 o
 -11   4  10       15.38       12.91      2.71 o
 -10   4  10        5.04        3.66      1.92 o
  -9   4  10       37.08       36.41      2.62 o
  -8   4  10      735.02      819.26     23.41 o
  -7   4  10      326.94      354.19     12.29 o
  -6   4  10        1.54        2.81      1.48 o
  -5   4  10      186.39      165.85      4.83 o
  -4   4  10      103.07       86.80      2.32 o
  -3   4  10        2.25        2.60      1.60 o
  -2   4  10        6.84        6.73      1.30 o
  -1   4  10        4.80        3.92      1.31 o
   0   4  10       12.53       14.32      1.82 o
   1   4  10        5.51        3.90      2.01 o
   2   4  10       71.75       72.80      4.27 o
   3   4  10      239.15      261.40     22.24 o
   4   4  10       15.11       14.41      4.81 o
  -7   5  10       58.47       51.80      4.45 o
  -6   5  10      134.91      154.23     10.78 o
  -5   5  10        5.45        3.61      3.12 o
  -4   5  10        0.67        2.69      2.18 o
  -3   5  10        1.46        2.89      2.82 o
  -2   5  10       14.49       13.27      2.00 o
  -1   5  10       34.94       40.94      3.24 o
 -15   0  11      217.14      221.77     27.72 o
 -13   0  11      951.27      948.49     52.80 o
 -11   0  11        6.14        4.13      2.30 o
  -9   0  11       44.87       43.96      3.41 o
  -7   0  11       27.56       24.58      1.90 o
  -5   0  11       26.79       25.73      2.57 o
  -3   0  11       54.75       60.23      2.72 o
  -1   0  11      619.36      717.39     26.13 o
   1   0  11      100.93       90.67      6.07 o
   3   0  11        0.12        0.00      3.36 o
   5   0  11       10.91        7.88      3.41 o
   7   0  11        0.11        2.14      4.66 o
 -16   1  11        2.81        1.48      3.42 o
 -15   1  11       30.99       20.74      3.22 o
 -14   1  11      147.41      141.79      8.41 o
 -13   1  11        1.14        5.91      2.77 o
 -12   1  11       22.61       18.89      1.99 o
 -11   1  11       32.82       27.35      1.96 o
 -10   1  11        6.21        3.06      1.17 o
  -9   1  11      205.26      205.26      5.84 o
  -8   1  11      119.88      117.84      2.92 o
  -7   1  11      418.97      415.56      8.08 o
  -6   1  11     1653.97     1711.14     36.58 o
  -5   1  11        5.43        4.70      1.37 o
  -4   1  11        5.67        6.59      1.02 o
  -3   1  11      111.55      116.60      4.42 o
  -2   1  11       26.57       25.61      1.68 o
  -1   1  11       15.95       13.14      1.06 o
   0   1  11       27.80       21.62      1.74 o
   1   1  11      137.25      140.79      4.37 o
   2   1  11      274.50      278.02     11.60 o
   3   1  11       64.41       76.19      4.79 o
   4   1  11        4.84        5.46      2.08 o
   5   1  11      650.10      783.77     30.24 o
   6   1  11       15.92       13.62      4.67 o
   7   1  11        5.84       12.88      3.87 o
 -15   2  11       39.62       38.27      5.92 o
 -14   2  11        0.00       -1.72      2.88 o
 -13   2  11       52.72       57.04      4.53 o
 -12   2  11       70.06       70.66      3.35 o
 -11   2  11       17.17       16.57      2.28 o
 -10   2  11      438.72      490.85     18.55 o
  -9   2  11       35.96       37.08      2.52 o
  -8   2  11      284.31      287.76      8.73 o
  -7   2  11       12.48       15.38      1.63 o
  -6   2  11       31.55       39.41      1.87 o
  -5   2  11       48.79       50.91      2.21 o
  -4   2  11      452.98      476.63     16.14 o
  -3   2  11        4.89        4.65      1.42 o
  -2   2  11        8.52        8.54      1.12 o
  -1   2  11       53.98       48.69      1.74 o
   0   2  11        0.57        0.78      1.13 o
   1   2  11       74.69       69.50      2.98 o
   2   2  11        3.66        3.14      1.41 o
   3   2  11      501.18      560.39     21.30 o
   4   2  11       38.65       40.07      3.92 o
   5   2  11        3.83        0.00      3.87 o
   6   2  11       85.64       75.74      6.24 o
   7   2  11      107.08      107.77      9.47 o
 -14   3  11        0.75       -2.07      2.76 o
 -13   3  11        0.35       -0.56      2.50 o
 -12   3  11       24.71       23.30      2.71 o
 -11   3  11      109.50      107.18      4.25 o
 -10   3  11        7.18        4.32      1.82 o
  -9   3  11      128.63      136.37      4.15 o
  -8   3  11        0.92        1.17      1.47 o
  -7   3  11      179.33      174.82      6.44 o
  -6   3  11       14.70       12.76      1.42 o
  -5   3  11       20.31       17.55      1.38 o
  -4   3  11       26.46       31.45      2.18 o
  -3   3  11      547.56      519.18     15.41 o
  -2   3  11       19.75       28.40      1.98 o
  -1   3  11        7.23        9.96      1.25 o
   0   3  11        7.65        6.54      1.24 o
   1   3  11       18.29       11.22      2.07 o
   2   3  11        8.27       11.67      3.23 o
   3   3  11       26.99       18.27      3.40 o
   4   3  11       81.74       75.04      7.39 o
   5   3  11        9.95       21.99      8.93 o
 -11   4  11       45.71       43.20      3.42 o
 -10   4  11       69.31       67.62      3.48 o
  -9   4  11       14.65       10.54      2.45 o
  -8   4  11      290.04      317.52     10.53 o
  -7   4  11       46.58       43.87      2.61 o
  -6   4  11       19.53       14.74      1.93 o
  -5   4  11      100.33       93.77      3.71 o
  -4   4  11       79.06       76.87      2.33 o
  -3   4  11        0.02        1.81      1.37 o
  -2   4  11       12.39       18.12      2.18 o
  -1   4  11        0.75        0.86      1.47 o
   0   4  11       22.29       22.71      1.90 o
   1   4  11        3.39        1.17      2.22 o
   2   4  11       60.29       65.77     14.78 o
   3   4  11      166.97      154.17     24.96 o
  -4   5  11        7.43        7.49      2.84 o
 -16   0  12        9.93       16.12     10.70 o
 -14   0  12      100.42       54.68      7.07 o
 -12   0  12      500.52      467.26     23.10 o
 -10   0  12        0.17        2.41      1.74 o
  -8   0  12      400.67      393.12      8.37 o
  -6   0  12      163.65      175.29      8.28 o
  -4   0  12      340.40      379.49     19.31 o
  -2   0  12       79.38       85.59      4.20 o
   0   0  12       69.04       74.39      3.78 o
   2   0  12        2.42        2.93      2.23 o
   4   0  12        7.01       11.22      6.28 o
   6   0  12      145.93      168.36     11.64 o
 -15   1  12        5.10        2.19      3.19 o
 -14   1  12        0.06        1.69      2.82 o
 -13   1  12       68.61       51.81      6.52 o
 -12   1  12       89.18       77.50      3.68 o
 -11   1  12      149.01      136.89      4.52 o
 -10   1  12      102.37       98.38      3.29 o
  -9   1  12        6.67        3.15      1.38 o
  -8   1  12      719.62      735.89     18.50 o
  -7   1  12       38.33       38.13      2.02 o
  -6   1  12       86.61       78.08      2.56 o
  -5   1  12       83.49       85.71      2.60 o
  -4   1  12       13.02       13.39      1.67 o
  -3   1  12        1.02        0.64      1.19 o
  -2   1  12      100.00       91.87      3.24 o
  -1   1  12       74.74       77.49      2.98 o
   0   1  12      105.26      102.68      4.55 o
   1   1  12      229.60      243.30      8.19 o
   2   1  12      230.49      233.75      7.88 o
   3   1  12      317.23      361.60     14.39 o
   4   1  12       80.91       87.07      4.45 o
   5   1  12      802.26     1023.91     39.43 o
   6   1  12       82.71       88.28      6.94 o
 -15   2  12       24.54       27.72      3.33 o
 -14   2  12       17.84       27.74      4.06 o
 -13   2  12       29.24       28.50      3.43 o
 -12   2  12      118.25      119.46     10.05 o
 -11   2  12        8.45        4.62      2.02 o
 -10   2  12      504.16      538.39     15.76 o
  -9   2  12      286.19      317.52     12.26 o
  -8   2  12       70.06       70.59      3.18 o
  -7   2  12       72.51       75.60      2.35 o
  -6   2  12      143.49      149.07      3.75 o
  -5   2  12        8.31        8.35      1.49 o
  -4   2  12       21.81       19.82      2.21 o
  -3   2  12        3.97        5.49      1.16 o
  -2   2  12        0.41        1.33      1.26 o
  -1   2  12       94.53       80.12      2.83 o
   0   2  12        3.58        4.99      1.22 o
   1   2  12       16.06       15.49      1.53 o
   2   2  12       11.15       11.60      1.99 o
   3   2  12        4.76        9.01      2.03 o
   4   2  12       66.18       54.42      5.63 o
   5   2  12        1.80       -0.37      7.02 o
   6   2  12        0.26       -3.01      4.25 o
 -13   3  12        0.08       -0.83      3.25 o
 -12   3  12        4.21        5.93      2.61 o
 -11   3  12        0.72        0.29      1.94 o
 -10   3  12      196.41      199.15     10.31 o
  -9   3  12      113.47      117.44      6.55 o
  -8   3  12        5.14        6.01      1.58 o
  -7   3  12        7.06        6.75      1.45 o
  -6   3  12       35.95       43.88      2.53 o
  -5   3  12       80.96       72.18      2.30 o
  -4   3  12       81.20       68.60      3.21 o
  -3   3  12       15.06       10.29      1.70 o
  -2   3  12      702.45      708.37     20.94 o
  -1   3  12        0.24        0.24      1.29 o
   0   3  12       66.72       71.30      3.48 o
   1   3  12        3.43       -0.52      2.95 o
   2   3  12        0.24       -1.09      3.75 o
   3   3  12       26.76       26.69      3.40 o
   4   3  12        5.08        8.48      3.77 o
 -10   4  12       54.10       58.84      3.84 o
  -9   4  12      366.19      413.85     19.64 o
  -8   4  12        0.22       -0.35      1.80 o
  -7   4  12        2.17        2.82      1.79 o
  -6   4  12       92.24       85.42      4.78 o
  -5   4  12        0.30        1.74      1.65 o
  -4   4  12       37.05       36.43      1.91 o
  -3   4  12       30.22       24.03      2.40 o
  -2   4  12       17.25       17.82      2.38 o
  -1   4  12       45.71       45.40      3.04 o
   0   4  12       16.19        9.44      1.91 o
   1   4  12        1.13        1.42      4.00 o
 -15   0  13       38.56       31.46      5.72 o
 -13   0  13       22.50       19.52      5.46 o
 -11   0  13       23.79       20.69      2.61 o
  -9   0  13      178.43      162.52      5.00 o
  -7   0  13       17.22       13.72      2.33 o
  -5   0  13       29.55       29.32      2.65 o
  -3   0  13        0.44       -1.12      2.16 o
  -1   0  13       36.83       39.98      2.84 o
   1   0  13        3.64        2.38      2.05 o
   3   0  13       22.45       23.52      5.65 o
   5   0  13      204.02      257.07     13.43 o
 -15   1  13       12.37        8.70      3.18 o
 -14   1  13        4.53        8.32      3.14 o
 -13   1  13       47.47       40.79      4.66 o
 -12   1  13      198.54      183.87      6.18 o
 -11   1  13      280.04      242.78      6.92 o
 -10   1  13      496.40      524.67     18.88 o
  -9   1  13       58.83       62.36      2.82 o
  -8   1  13     1677.70     1817.32     41.56 o
  -7   1  13      464.05      499.41     13.24 o
  -6   1  13      156.44      160.46      4.01 o
  -5   1  13        6.03        4.21      1.75 o
  -4   1  13        1.33        2.44      1.60 o
  -3   1  13        0.25       -1.50      1.23 o
  -2   1  13      135.11      133.73      3.60 o
  -1   1  13        0.99        2.02      1.15 o
   0   1  13      124.23      136.21      7.50 o
   1   1  13        7.25        5.62      1.46 o
   2   1  13       15.28       19.31      3.86 o
   3   1  13      132.72      137.74      5.91 o
   4   1  13       18.58       19.80      3.27 o
   5   1  13      159.32      169.17     10.80 o
 -14   2  13       21.02       36.10      7.71 o
 -13   2  13       11.49        9.40      2.93 o
 -12   2  13        8.07        5.63      2.55 o
 -11   2  13       13.43       11.66      3.41 o
 -10   2  13        0.00        2.01      1.89 o
  -9   2  13      144.48      146.64      4.84 o
  -8   2  13      182.05      190.78      6.68 o
  -7   2  13        9.87        8.46      1.46 o
  -6   2  13        9.55       11.53      2.10 o
  -5   2  13      108.92      118.05      3.49 o
  -4   2  13       98.62       91.37      2.73 o
  -3   2  13      121.02      114.36      3.05 o
  -2   2  13        3.12        0.75      1.41 o
  -1   2  13       18.34       13.86      1.21 o
   0   2  13      162.86      153.30      4.37 o
   1   2  13       14.52       15.66      2.21 o
   2   2  13       64.16       73.19      4.49 o
   3   2  13      163.48      164.09     12.64 o
   4   2  13      130.45      131.69      9.31 o
 -13   3  13       43.06       44.06      5.14 o
 -12   3  13        0.98        0.58      3.37 o
 -11   3  13        0.39       -0.83      2.07 o
 -10   3  13        4.08       -0.67      2.41 o
  -9   3  13        0.06        2.15      2.41 o
  -8   3  13       10.29        7.05      1.78 o
  -7   3  13        9.26       11.07      1.50 o
  -6   3  13        4.94        3.97      1.79 o
  -5   3  13      107.50       97.88      3.20 o
  -4   3  13        9.88        5.34      2.01 o
  -3   3  13       36.50       36.29      2.20 o
  -2   3  13       30.80       31.19      2.71 o
  -1   3  13       12.02        9.46      1.60 o
   0   3  13        0.05        0.00      2.21 o
   1   3  13        8.76        9.45      2.25 o
   2   3  13        0.72       -1.94      3.38 o
   3   3  13       21.53       30.51      5.10 o
  -9   4  13      185.23      202.31     13.56 o
  -8   4  13       99.50       98.48      4.48 o
  -7   4  13      191.01      177.73      8.94 o
  -6   4  13       20.25       25.43      1.97 o
  -5   4  13       12.46        9.40      2.05 o
  -4   4  13        5.97        4.83      1.85 o
  -3   4  13        2.16        0.11      1.72 o
  -2   4  13        8.75       12.40      2.13 o
  -1   4  13       24.07       16.95      2.72 o
   0   4  13      139.60      141.46     18.06 o
 -14   0  14        2.80        0.00      5.54 o
 -12   0  14        9.31        4.21      4.46 o
 -10   0  14       60.15       62.24      3.95 o
  -8   0  14      247.48      268.84     10.43 o
  -6   0  14     5849.45     7024.51    305.14 o
  -4   0  14       24.00       26.71      3.03 o
  -2   0  14       61.55       57.40      3.88 o
   0   0  14       34.43       39.12      3.79 o
   2   0  14        0.15       -1.40      3.94 o
   4   0  14      207.26      218.64     26.30 o
 -15   1  14       95.67       77.17      6.49 o
 -14   1  14        2.17       -3.21      3.37 o
 -13   1  14      228.05      225.33      8.60 o
 -12   1  14        3.62        5.16      2.88 o
 -11   1  14        2.59       -2.85      2.66 o
 -10   1  14       20.07       19.47      2.36 o
  -9   1  14      116.26      124.08      4.91 o
  -8   1  14      310.51      328.58     11.18 o
  -7   1  14      114.91      120.70      3.64 o
  -6   1  14       26.18       29.84      2.73 o
  -5   1  14       44.04       45.29      2.08 o
  -4   1  14      104.50      105.61      2.89 o
  -3   1  14        0.22        0.88      1.50 o
  -2   1  14        7.40        9.57      1.65 o
  -1   1  14        1.87        1.38      1.44 o
   0   1  14       35.78       31.81      3.18 o
   1   1  14        0.17        1.44      1.71 o
   2   1  14        0.23        2.09      2.01 o
   3   1  14       13.80       14.16      3.22 o
   4   1  14       45.51       52.94      8.98 o
 -14   2  14        0.05        1.82      3.61 o
 -13   2  14      115.21      114.84      8.29 o
 -12   2  14        5.65        6.67      3.12 o
 -11   2  14       82.29       80.98      4.24 o
 -10   2  14       71.71       70.79      4.02 o
  -9   2  14      260.45      265.78      8.07 o
  -8   2  14       33.87       35.10      2.66 o
  -7   2  14       71.38       67.54      2.90 o
  -6   2  14       95.31       99.13      3.38 o
  -5   2  14        8.27        8.14      1.72 o
  -4   2  14        1.03        3.65      1.38 o
  -3   2  14       59.09       59.05      3.55 o
  -2   2  14      249.13      236.06      6.20 o
  -1   2  14        0.01        0.49      1.42 o
   0   2  14       23.71       19.79      2.72 o
   1   2  14        0.39        0.28      1.70 o
   2   2  14       74.03       55.28     12.59 o
   3   2  14        0.02      -10.95      7.30 o
 -12   3  14       28.00       28.09      4.18 o
 -11   3  14        2.97       -2.57      2.81 o
 -10   3  14        3.79       -0.43      2.90 o
  -9   3  14       39.13       39.84      3.11 o
  -8   3  14       14.59       18.25      3.02 o
  -7   3  14        1.70        3.18      1.91 o
  -6   3  14       45.57       40.85      2.04 o
  -5   3  14       27.25       27.72      2.09 o
  -4   3  14      300.31      269.97     10.45 o
  -3   3  14       22.59       22.04      2.41 o
  -2   3  14       63.38       56.75      2.78 o
  -1   3  14        2.28        1.89      1.99 o
   0   3  14       24.14       14.89      2.93 o
   1   3  14        2.01        0.41      4.25 o
  -7   4  14        0.18        1.11      2.48 o
  -6   4  14        6.80        8.07      1.92 o
  -5   4  14        9.60        6.00      2.36 o
  -4   4  14        0.11       -1.40      2.21 o
  -3   4  14        0.01        0.91      2.06 o
 -13   0  15      106.33      101.00     11.55 o
 -11   0  15        7.91       10.37      3.97 o
  -9   0  15      314.53      307.42     10.11 o
  -7   0  15      503.58      558.12     32.56 o
  -5   0  15      996.26     1143.52     49.25 o
  -3   0  15        7.36        6.12      1.73 o
  -1   0  15       13.27        9.04      3.52 o
   1   0  15       13.59       11.36      3.27 o
   3   0  15       22.11       26.12      6.58 o
 -14   1  15       38.13       49.00      4.22 o
 -13   1  15        0.29       -3.61      2.87 o
 -12   1  15       99.30       82.42      5.14 o
 -11   1  15        2.92        1.15      3.35 o
 -10   1  15        1.59        1.91      2.13 o
  -9   1  15      101.29       97.00      4.52 o
  -8   1  15        7.92        4.57      1.92 o
  -7   1  15       13.03       12.02      2.04 o
  -6   1  15        0.59        0.34      1.90 o
  -5   1  15       28.84       25.62      2.11 o
  -4   1  15      705.60      803.29     22.00 o
  -3   1  15      122.56      131.28      4.50 o
  -2   1  15       13.02        8.29      2.13 o
  -1   1  15       37.98       30.95      2.34 o
   0   1  15      245.20      264.75     13.74 o
   1   1  15        0.22        2.27      2.97 o
   2   1  15        2.30        1.20      4.98 o
   3   1  15       29.05       24.03      7.21 o
 -13   2  15       34.65       28.62      4.75 o
 -12   2  15        0.70        3.04      5.19 o
 -11   2  15       99.95       99.57      6.06 o
 -10   2  15        1.33        2.19      2.43 o
  -9   2  15       10.83       12.98      2.12 o
  -8   2  15        3.73        1.62      2.13 o
  -7   2  15       12.49       13.18      2.40 o
  -6   2  15        1.08        0.30      2.78 o
  -5   2  15       30.98       31.53      4.26 o
  -4   2  15       12.17        7.63      1.84 o
  -3   2  15       18.52       12.88      1.92 o
  -2   2  15      188.83      166.49      6.66 o
  -1   2  15       15.89       14.28      2.31 o
   0   2  15       29.33       25.97      3.14 o
   1   2  15        0.26        0.00      3.41 o
   2   2  15      154.99      144.45     10.44 o
 -11   3  15       75.31       84.75      4.64 o
 -10   3  15        7.75       10.53      2.98 o
  -9   3  15        4.24        4.18      2.53 o
  -8   3  15       15.16       17.03      2.72 o
  -7   3  15       61.16       66.41      3.36 o
  -6   3  15        1.44        0.87      2.19 o
  -5   3  15        0.12       -1.05      2.34 o
  -4   3  15        5.38        5.97      2.41 o
  -3   3  15        5.94        6.55      1.87 o
  -2   3  15        3.40        0.62      3.27 o
  -1   3  15        3.59        2.93      2.93 o
 -14   0  16        0.06       -1.07      4.54 o
 -12   0  16        0.14       -2.10      4.46 o
 -10   0  16       98.78       98.07      7.14 o
  -8   0  16      585.54      597.61     18.91 o
  -6   0  16       77.30       85.31      7.24 o
  -4   0  16       57.36       51.12      4.34 o
  -2   0  16        9.03       13.29      4.97 o
   0   0  16       16.67        5.69      4.16 o
   2   0  16       12.48       23.37      4.48 o
 -13   1  16       84.74       82.68      7.65 o
 -12   1  16        3.45       -1.30      3.05 o
 -11   1  16       34.65       27.13      3.20 o
 -10   1  16        6.75        5.66      2.62 o
  -9   1  16        0.30        1.71      2.44 o
  -8   1  16       45.80       35.73      2.92 o
  -7   1  16      411.62      426.43     22.35 o
  -6   1  16      127.82      145.17      4.67 o
  -5   1  16       21.29       17.97      2.44 o
  -4   1  16      125.42      124.66      5.27 o
  -3   1  16       93.65       95.88      4.21 o
  -2   1  16       13.56        7.74      3.02 o
  -1   1  16       27.09       29.45      2.64 o
   0   1  16       69.85       66.06      5.96 o
   1   1  16       21.77       18.30      6.91 o
 -12   2  16        6.61        7.20      3.89 o
 -11   2  16      146.23      126.82      6.59 o
 -10   2  16      107.12       87.49      4.75 o
  -9   2  16       29.58       30.39      2.93 o
  -8   2  16        0.12       -0.67      2.42 o
  -7   2  16        3.38        1.57      2.27 o
  -6   2  16       27.13       23.00      2.62 o
  -5   2  16       23.13       22.57      2.81 o
  -4   2  16       80.00       63.40      3.39 o
  -3   2  16        3.60        3.34      2.45 o
  -2   2  16       61.36       50.70      3.82 o
  -1   2  16        1.70       -2.67      3.16 o
   0   2  16        4.28        7.17      4.40 o
  -9   3  16        0.59        0.83      2.41 o
  -8   3  16        0.29        1.67      4.04 o
  -7   3  16       32.93       30.84      2.60 o
  -6   3  16        1.58        1.61      2.13 o
  -5   3  16        1.38       -0.18      2.46 o
  -4   3  16       24.95       22.97      3.78 o
  -3   3  16        3.78        4.77      2.20 o
 -13   0  17       76.15       85.30      8.27 o
 -11   0  17       63.53       78.88      7.23 o
  -9   0  17      170.96      188.74      9.61 o
  -7   0  17      697.08      753.21     30.19 o
  -5   0  17      452.29      445.07     19.76 o
  -3   0  17       99.41      106.17      8.45 o
  -1   0  17       16.21       17.00      5.36 o
 -12   1  17        3.02        7.93      3.35 o
 -11   1  17       32.22       28.70      4.07 o
 -10   1  17       29.71       25.66      2.98 o
  -9   1  17        1.84        1.30      2.36 o
  -8   1  17       10.40       16.53      5.68 o
  -7   1  17       67.58       74.42      9.76 o
  -6   1  17      363.53      405.91     12.20 o
  -5   1  17      508.04      557.34     15.75 o
  -4   1  17       16.53       11.90      1.82 o
  -3   1  17        4.79        3.37      2.17 o
  -2   1  17       68.46       61.98      4.21 o
  -1   1  17       26.29       26.04      3.14 o
 -10   2  17       18.36       13.24      3.28 o
  -9   2  17       42.67       34.02      3.15 o
  -8   2  17       16.50       22.94      2.79 o
  -7   2  17       37.45       39.66      3.29 o
  -6   2  17       10.79        9.33      3.03 o
  -5   2  17       54.80       53.58      4.82 o
  -4   2  17        0.00       -2.70      2.98 o
  -3   2  17       66.42       60.30      4.83 o
  -2   2  17      100.61      102.19      6.86 o
 -10   0  18        0.00       -4.58      3.91 o
  -8   0  18       13.11       12.27      6.17 o
  -6   0  18        5.37        3.51      4.90 o
  -4   0  18       44.97       38.76      6.33 o
 -10   1  18        2.22        3.61      3.06 o
  -9   1  18        0.54        0.00      3.05 o
  -8   1  18        0.31        4.61      3.81 o
  -7   1  18      159.84      174.06      7.77 o
  -6   1  18       67.22       70.44      4.50 o
  -5   1  18      429.93      439.82     12.60 o
  -4   1  18       24.31       24.59      4.72 o
  -3   1  18       63.72       59.61      5.44 o
 
